# Supplementary material for: Hepatic conversion of acetyl-CoA to acetate plays crucial roles in energy stress
Source: eLife. 2023 Oct 30;12:RP87419. doi: 10.7554/eLife.87419 (PMC10615369; doi:10.7554/eLife.87419)
Supplement: Figure 3—source data 1. [file elife-87419-fig3-data1.zip]

Archive with 28 entries (19 files):
- Figure 3-source data 1.docx
- Figure 3-source data 1/
- Figure 3-source data 1/3B/
- Figure 3-source data 1/3B/20201024-WB/
- Figure 3-source data 1/3B/20201024-WB/actin.jpg
- Figure 3-source data 1/3B/20201024-WB/flag.jpg
- Figure 3-source data 1/3B/20201024-WB/Scan.jpg
- Figure 3-source data 1/3C/
- Figure 3-source data 1/3C/20210707-WB/
- Figure 3-source data 1/3C/20210707-WB/1.jpg
- Figure 3-source data 1/3C/20210707-WB/2.jpg
- Figure 3-source data 1/3C/20210707-WB/actin.jpg
- Figure 3-source data 1/3C/20210707-WB/flag.1.jpg
- Figure 3-source data 1/3D/
- Figure 3-source data 1/3D/20210711-WB/
- Figure 3-source data 1/3D/20210711-WB/1.jpg
- Figure 3-source data 1/3D/20210711-WB/3.jpg
- Figure 3-source data 1/3D/20210711-WB/actin.jpg
- Figure 3-source data 1/3D/20210711-WB/Flag.jpg
- Figure 3-source data 1/3EF/
- Figure 3-source data 1/3EF/20201114-WB/
- Figure 3-source data 1/3EF/20201114-WB/12-actin.jpg
- Figure 3-source data 1/3EF/20201114-WB/20201114-ACOT12.jpg
- Figure 3-source data 1/3EF/20201114-WB/20201114.jpg
- Figure 3-source data 1/3EF/20201114-WB/8-actin.jpg
- Figure 3-source data 1/3EF/20201114-WB/8.jpg
- Figure 3-source data 1/3EF/20201114-WB/Scan1.jpg
- Figure 3-source data 1/3EF/20201114-WB/Scan3.jpg
