# Supplementary material for: Hepatic conversion of acetyl-CoA to acetate plays crucial roles in energy stress
Source: eLife. 2023 Oct 30;12:RP87419. doi: 10.7554/eLife.87419 (PMC10615369; doi:10.7554/eLife.87419)
Supplement: Figure 3—figure supplement 1—source data 1. [file elife-87419-fig3-figsupp1-data1.zip]

Archive with 21 entries (16 files):
- Figure 3-figure supplement 1-source data 1.docx
- Figure 3-figure supplement 1-source data 1/
- Figure 3-figure supplement 1-source data 1/S3-1BC/
- Figure 3-figure supplement 1-source data 1/S3-1BC/20200517-WB/
- Figure 3-figure supplement 1-source data 1/S3-1BC/20200517-WB/0517-actin.jpg
- Figure 3-figure supplement 1-source data 1/S3-1BC/20200517-WB/20200517-actin.jpg
- Figure 3-figure supplement 1-source data 1/S3-1BC/20200517-WB/20210517.xlsx
- Figure 3-figure supplement 1-source data 1/S3-1BC/20200517-WB/acot12-3.jpg
- Figure 3-figure supplement 1-source data 1/S3-1BC/20200517-WB/acot12.1.jpg
- Figure 3-figure supplement 1-source data 1/S3-1BC/20200517-WB/acot12.jpg
- Figure 3-figure supplement 1-source data 1/S3-1BC/20200517-WB/acot8-2.jpg
- Figure 3-figure supplement 1-source data 1/S3-1BC/20200517-WB/acot8.1.jpg
- Figure 3-figure supplement 1-source data 1/S3-1BC/20200517-WB/acot8.jpg
- Figure 3-figure supplement 1-source data 1/S3-1G/
- Figure 3-figure supplement 1-source data 1/S3-1G/20200915-WB/
- Figure 3-figure supplement 1-source data 1/S3-1G/20200915-WB/1.jpg
- Figure 3-figure supplement 1-source data 1/S3-1G/20200915-WB/2.jpg
- Figure 3-figure supplement 1-source data 1/S3-1G/20200915-WB/acot8-1.jpg
- Figure 3-figure supplement 1-source data 1/S3-1G/20200915-WB/acot8-2.jpg
- Figure 3-figure supplement 1-source data 1/S3-1G/20200915-WB/actin1.jpg
- Figure 3-figure supplement 1-source data 1/S3-1G/20200915-WB/actin2.jpg
