# Supplementary material for: Hepatic conversion of acetyl-CoA to acetate plays crucial roles in energy stress
Source: eLife. 2023 Oct 30;12:RP87419. doi: 10.7554/eLife.87419 (PMC10615369; doi:10.7554/eLife.87419)
Supplement: Figure 4—source data 1. [file elife-87419-fig4-data1.zip]

Archive with 21 entries (16 files):
- Figure 4-source data 1.docx
- Figure 4-source data 1/
- Figure 4-source data 1/4A-4D/
- Figure 4-source data 1/4A-4D/20210414-WB/
- Figure 4-source data 1/4A-4D/20210414-WB/12-actin.jpg
- Figure 4-source data 1/4A-4D/20210414-WB/1n-8.jpg
- Figure 4-source data 1/4A-4D/20210414-WB/2-12.jpg
- Figure 4-source data 1/4A-4D/20210414-WB/2.jpg
- Figure 4-source data 1/4A-4D/20210414-WB/20210414cal-o.xlsx
- Figure 4-source data 1/4A-4D/20210414-WB/8-1.jpg
- Figure 4-source data 1/4A-4D/20210414-WB/8-actin.jpg
- Figure 4-source data 1/4A-4D/20210414-WB/Scan3.jpg
- Figure 4-source data 1/4G4H/
- Figure 4-source data 1/4G4H/20230130-WB/
- Figure 4-source data 1/4G4H/20230130-WB/扫描01-12.jpg
- Figure 4-source data 1/4G4H/20230130-WB/扫描01-8.jpg
- Figure 4-source data 1/4G4H/20230130-WB/扫描01.jpg
- Figure 4-source data 1/4G4H/20230130-WB/扫描02-12-actin.jpg
- Figure 4-source data 1/4G4H/20230130-WB/扫描02-8-actin.jpg
- Figure 4-source data 1/4G4H/20230130-WB/扫描02.jpg
- Figure 4-source data 1/4G4H/20230130-WB/扫描03.jpg
