# Supplementary material for: Hepatic conversion of acetyl-CoA to acetate plays crucial roles in energy stress
Source: eLife. 2023 Oct 30;12:RP87419. doi: 10.7554/eLife.87419 (PMC10615369; doi:10.7554/eLife.87419)
Supplement: Figure 4—figure supplement 2—source data 1. [file elife-87419-fig4-figsupp2-data1.zip]

Archive with 10 entries (7 files):
- Figure 4-figure supplement 2-source data 1.docx
- Figure 4-figure supplement 2-source data 1/
- Figure 4-figure supplement 2-source data 1/S4-2B/
- Figure 4-figure supplement 2-source data 1/S4-2B/20210701-WB/
- Figure 4-figure supplement 2-source data 1/S4-2B/20210701-WB/1.jpg
- Figure 4-figure supplement 2-source data 1/S4-2B/20210701-WB/2.jpg
- Figure 4-figure supplement 2-source data 1/S4-2B/20210701-WB/3.jpg
- Figure 4-figure supplement 2-source data 1/S4-2B/20210701-WB/acot12.jpg
- Figure 4-figure supplement 2-source data 1/S4-2B/20210701-WB/ACOT8.jpg
- Figure 4-figure supplement 2-source data 1/S4-2B/20210701-WB/actin.jpg
