# Supplementary material for: Hepatic conversion of acetyl-CoA to acetate plays crucial roles in energy stress
Source: eLife. 2023 Oct 30;12:RP87419. doi: 10.7554/eLife.87419 (PMC10615369; doi:10.7554/eLife.87419)
Supplement: Figure 5—source data 1. [file elife-87419-fig5-data1.zip]

Archive with 40 entries (33 files):
- Figure 5-source data 1.docx
- Figure 5-source data 1/
- Figure 5-source data 1/5A/
- Figure 5-source data 1/5A/20210806-0907-1123-staining/
- Figure 5-source data 1/5A/20210806-0907-1123-staining/1.psd
- Figure 5-source data 1/5A/20210806-0907-1123-staining/1.tif
- Figure 5-source data 1/5A/20210806-0907-1123-staining/20210907-15.lif
- Figure 5-source data 1/5A/20210806-0907-1123-staining/20210907-15_Series001.tif
- Figure 5-source data 1/5A/20210806-0907-1123-staining/20210907-15_Series001_ch00.tif
- Figure 5-source data 1/5A/20210806-0907-1123-staining/20210907-15_Series001_ch01.tif
- Figure 5-source data 1/5A/20210806-0907-1123-staining/20210907-15_Series001_ch02.tif
- Figure 5-source data 1/5A/20210806-0907-1123-staining/20211123.lif
- Figure 5-source data 1/5A/20210806-0907-1123-staining/20211123_Series021.tif
- Figure 5-source data 1/5A/20210806-0907-1123-staining/20211123_Series021_ch00.tif
- Figure 5-source data 1/5A/20210806-0907-1123-staining/20211123_Series021_ch01.tif
- Figure 5-source data 1/5A/20210806-0907-1123-staining/20211123_Series021_ch02.tif
- Figure 5-source data 1/5B/
- Figure 5-source data 1/5B/20210919-WB/
- Figure 5-source data 1/5B/20210919-WB/0919-GAPDH.jpg
- Figure 5-source data 1/5B/20210919-WB/12-1.jpg
- Figure 5-source data 1/5B/20210919-WB/2.jpg
- Figure 5-source data 1/5B/20210919-WB/3.jpg
- Figure 5-source data 1/5B/20210919-WB/8-1.jpg
- Figure 5-source data 1/5B/20210919-WB/ACOT8&12-1.jpg
- Figure 5-source data 1/5B/20210919-WB/cata-n.jpg
- Figure 5-source data 1/5B/20210919-WB/GAPDH.jpg
- Figure 5-source data 1/5B/20210919-WB/LAMP2-n.jpg
- Figure 5-source data 1/5B/20210919-WB/tom40-n.jpg
- Figure 5-source data 1/5C-5G/
- Figure 5-source data 1/5C-5G/20210402-WB/
- Figure 5-source data 1/5C-5G/20210402-WB/1.jpg
- Figure 5-source data 1/5C-5G/20210402-WB/2.jpg
- Figure 5-source data 1/5C-5G/20210402-WB/4.jpg
- Figure 5-source data 1/5C-5G/20210402-WB/abcd1-LO2 .jpg
- Figure 5-source data 1/5C-5G/20210402-WB/abcd1-LO2-actin.jpg
- Figure 5-source data 1/5C-5G/20210402-WB/abcd1.jpg
- Figure 5-source data 1/5C-5G/20210402-WB/acly-lo2.jpg
- Figure 5-source data 1/5C-5G/20210402-WB/actin-lo2.jpg
- Figure 5-source data 1/5C-5G/20210402-WB/cpt-lo2.jpg
- Figure 5-source data 1/5C-5G/20210402-WB/cpt1-actin-lo2.jpg
