# Supplementary material for: Hepatic conversion of acetyl-CoA to acetate plays crucial roles in energy stress
Source: eLife. 2023 Oct 30;12:RP87419. doi: 10.7554/eLife.87419 (PMC10615369; doi:10.7554/eLife.87419)
Supplement: Figure 7—source data 1. [file elife-87419-fig7-data1.zip]

Archive with 36 entries (29 files):
- Figure 7-source data 1.docx
- Figure 7-source data 1/
- Figure 7-source data 1/7DE/
- Figure 7-source data 1/7DE/20210921-WB/
- Figure 7-source data 1/7DE/20210921-WB/0921-12-actin.jpg
- Figure 7-source data 1/7DE/20210921-WB/0921-12-HMGCS2.jpg
- Figure 7-source data 1/7DE/20210921-WB/0921-12.jpg
- Figure 7-source data 1/7DE/20210921-WB/0921-8-actin.jpg
- Figure 7-source data 1/7DE/20210921-WB/0921-8-HMGCS2.jpg
- Figure 7-source data 1/7DE/20210921-WB/0921-8.jpg
- Figure 7-source data 1/7DE/20210921-WB/0921-actin2.jpg
- Figure 7-source data 1/7DE/20210921-WB/0922-HMGCS2.jpg
- Figure 7-source data 1/7DE/20210921-WB/2.jpg
- Figure 7-source data 1/7DE/20210921-WB/3.jpg
- Figure 7-source data 1/7FG/
- Figure 7-source data 1/7FG/20210912-0414-WB/
- Figure 7-source data 1/7FG/20210912-0414-WB/1.jpg
- Figure 7-source data 1/7FG/20210912-0414-WB/2.jpg
- Figure 7-source data 1/7FG/20210912-0414-WB/8-n.jpg
- Figure 7-source data 1/7FG/20210912-0414-WB/sh12-actin.jpg
- Figure 7-source data 1/7FG/20210912-0414-WB/sh12-hmgcs2-2.jpg
- Figure 7-source data 1/7FG/20210912-0414-WB/sh12-hmgcs2.jpg
- Figure 7-source data 1/7FG/20210912-0414-WB/sh12.jpg
- Figure 7-source data 1/7FG/20210912-0414-WB/sh8-actin.jpg
- Figure 7-source data 1/7FG/20210912-0414-WB/sh8-hmgcs2-2.jpg
- Figure 7-source data 1/7FG/20210912-0414-WB/sh8-hmgcs2-3.jpg
- Figure 7-source data 1/7FG/20210912-0414-WB/sh8-hmgcs2.jpg
- Figure 7-source data 1/7FG/20210912-0414-WB/sh8.jpg
- Figure 7-source data 1/7H/
- Figure 7-source data 1/7H/20211108-WB/
- Figure 7-source data 1/7H/20211108-WB/20211108cal.xlsx
- Figure 7-source data 1/7H/20211108-WB/Acetyl-1.jpg
- Figure 7-source data 1/7H/20211108-WB/Acetyl-2.jpg
- Figure 7-source data 1/7H/20211108-WB/actin.jpg
- Figure 7-source data 1/7H/20211108-WB/HMGCS.jpg
- Figure 7-source data 1/7H/20211108-WB/Scan.jpg
