# Supplementary material for: Hepatic conversion of acetyl-CoA to acetate plays crucial roles in energy stress
Source: eLife. 2023 Oct 30;12:RP87419. doi: 10.7554/eLife.87419 (PMC10615369; doi:10.7554/eLife.87419)
Supplement: Figure 7—source data 1. [file elife-87419-fig7-data1.zip › Figure 7-source data 1/7H/20211108-WB/20211108cal.xlsx]

## Sheet: Sheet2
	HMGCS2	802	662	539
		1	0.825436	0.67207
	HMGCS2-acetyl	1111	1481	1260
		1	1.33303	1.13411
		1.38529	2.23716	2.33766
		1.00021	1.61528	1.68784
